# Supplementary material for: Three New Stigmatellin Derivatives Reveal Biosynthetic Insights of Its Side Chain Decoration
Source: Molecules. 2022 Jul 21;27(14):4656. doi: 10.3390/molecules27144656 (PMC9317276; doi:10.3390/molecules27144656)
Supplement: Supplementary file 1 [file molecules-27-04656-s001.zip]

Archive with 1 entries (1 files):
- molecules-1789587-supplementary.pdf
